# Supplementary material for: U.S. policy research funded by the National Institute of Mental Health, 1993-2024
Source: Health Aff Sch. 2026 Apr 29;4(5):qxag099. doi: 10.1093/haschl/qxag099 (PMC13186268; doi:10.1093/haschl/qxag099)
Supplement: qxag099_Supplementary_Data [file qxag099_supplementary_data.zip]

Archive with 2 entries (2 files):
- nimh_appendix.docx
- coi_disclosure.docx
